# Supplementary material for: Converting endogenous genes of the malaria mosquito into simple non-autonomous gene drives for population replacement
Source: eLife. 2021 Apr 13;10:e58791. doi: 10.7554/eLife.58791 (PMC8043746; doi:10.7554/eLife.58791)
Supplement: Supplementary file 2. [file elife-58791-supp2.zip]

Archive with 3 entries (3 files):
- pD-Aper1-Sco.gb
- pD-Sco-CP.gb
- pD-ScoG-AP2.gb
